# Supplementary material for: Multiplex PCR Based Strategy for Detection of Fungal Pathogen DNA in Patients with Suspected Invasive Fungal Infections
Source: J Fungi (Basel). 2020 Nov 23;6(4):308. doi: 10.3390/jof6040308 (PMC7712097; doi:10.3390/jof6040308)
Supplement: Supplementary file 1 [file jof-06-00308-s001.zip]

Archive with 6 entries (6 files):
- Figure S1.tif
- __MACOSX/._Figure S1.tif
- Figure S2.tif
- __MACOSX/._Figure S2.tif
- Figure S3.tif
- __MACOSX/._Figure S3.tif
